# Supplementary material for: Corrections of Molecular Morphology and Hydrogen Bond for Improved Crystal Density Prediction
Source: Molecules. 2019 Dec 31;25(1):161. doi: 10.3390/molecules25010161 (PMC6983118; doi:10.3390/molecules25010161)
Supplement: Supplementary file 1 [file molecules-25-00161-s001.zip]

Archive with 3 entries (2 files):
- Supplementary Materials/
- Supplementary Materials/calc_p.pl
- Supplementary Materials/hb.py
